# Supplementary material for: Two species of Naididae (Annelida, Clitellata) from southern Tibet, China
Source: Zookeys. 2014 Oct 7;(444):59–68. doi: 10.3897/zookeys.444.8285 (PMC4205732; doi:10.3897/zookeys.444.8285)
Supplement: XML Treatment for Nais badia [file zookeys.444.8285-treatment1.xml]

<!DOCTYPE tp:taxon-treatment
  PUBLIC "-//TaxonX//DTD Taxonomic Treatment Publishing DTD v0 20100105//EN" "tax-treatment-NSO.dtd">
<tp:taxon-treatment xmlns:tp="http://www.plazi.org/taxpub"><tp:treatment-meta><kwd-group><label>Taxon classification</label><kwd><named-content content-type="kingdom">Animalia</named-content></kwd><kwd><named-content content-type="order">Haplotaxida</named-content></kwd><kwd><named-content content-type="family">Naididae</named-content></kwd></kwd-group><mixed-citation publication-type="journal"><person-group><name><surname>Peng</surname><given-names>Yu</given-names></name><name><surname>Wang</surname><given-names>Hongzhu</given-names></name><name><surname>Cui</surname><given-names>Yongde</given-names></name></person-group><article-title>Two species of <tp:taxon-name><tp:taxon-name-part taxon-name-part-type="family">Naididae</tp:taxon-name-part></tp:taxon-name> (<tp:taxon-name><tp:taxon-name-part taxon-name-part-type="phylum">Annelida</tp:taxon-name-part></tp:taxon-name>, <tp:taxon-name><tp:taxon-name-part taxon-name-part-type="class">Clitellata</tp:taxon-name-part></tp:taxon-name>) from southern Tibet, China</article-title><source>Zookeys</source><day>7</day><month>10</month><year>2014</year><volume>2014</volume><issue>444</issue><fpage>59</fpage><lpage>68</lpage><pub-id pub-id-type="doi">10.3897/zookeys.444.8285</pub-id></mixed-citation></tp:treatment-meta><tp:nomenclature><tp:taxon-name>
                                <tp:taxon-name-part taxon-name-part-type="genus">Nais</tp:taxon-name-part>
                                <tp:taxon-name-part taxon-name-part-type="species">badia</tp:taxon-name-part>
                                <object-id xmlns:xlink="http://www.w3.org/1999/xlink" content-type="zoobank" xlink:type="simple">http://zoobank.org/B20893C6-27F2-4BF1-8A63-FE6EDA75BCF6</object-id>
                            </tp:taxon-name><tp:taxon-status xmlns:xlink="http://www.w3.org/1999/xlink" xlink:type="simple">sp. n.</tp:taxon-status><xref ref-type="fig" rid="F1">Figs 1</xref><xref ref-type="fig" rid="F2">, 2</xref><xref ref-type="fig" rid="F3">, 3</xref><xref ref-type="table" rid="T1">; Table 1</xref></tp:nomenclature><tp:treatment-sec sec-type="Holotype"><title>Holotype.</title><p>IHB XZ20130630a, whole-mounted specimen, immature.</p></tp:treatment-sec><tp:treatment-sec sec-type="Type locality"><title>Type locality.</title><p>Wetland in Cuomujiri Mountain (<named-content xmlns:xlink="http://www.w3.org/1999/xlink" content-type="dwc:verbatimCoordinates" xlink:type="simple">29°47'46"N, 94°24'53"E</named-content>), southern Tibet of China. 30 June 2013, collected by H.Z. Wang, Y.D. Cui, Y.J. He and Y. Peng.</p></tp:treatment-sec><tp:treatment-sec sec-type="Paratypes"><title>Paratypes.</title><p>IHB XZ20130630b-f, 2 whole-mounted specimens (mature), 2 whole-mounted specimens (immature), 1 specimen is used for scanning electron microscopy. 30 June 2013, collected from the type locality.</p></tp:treatment-sec><tp:treatment-sec sec-type="Other material"><title>Other material.</title><p>40 specimens are preserved in 10% formalin. 30 June 2013, collected from the type locality.</p></tp:treatment-sec><tp:treatment-sec sec-type="Etymology"><title>Etymology.</title><p>The specific name “<italic>badia</italic>” is Latin for “badius”, and refers to this worm’s large area of reddish brown pigment in anterior segments I-VIII.</p></tp:treatment-sec><tp:treatment-sec sec-type="Description"><title>Description.</title><p>Length 4.2–9.1 mm (Holotype 7.2 mm), width at V 0.3–0.6 mm (Holotype 0.6 mm). Segments 24–54 (Holotype 52). Prostomium conical, eyes present, large area of reddish brown pigment in segments I-VIII (Fig. <xref ref-type="fig" rid="F1">1A–B</xref>). Clitellum inconspicuous. Coelomocytes present. Stomach dilatation sudden in VII–VIII. Wave-like movements.</p><fig id="F1" position="float" orientation="portrait"><label>Figure 1.</label><caption><p><italic><tp:taxon-name><tp:taxon-name-part taxon-name-part-type="genus">Nais</tp:taxon-name-part> <tp:taxon-name-part taxon-name-part-type="species">badia</tp:taxon-name-part></tp:taxon-name></italic> sp. n. <bold>A</bold> anterior reddish brown pigment in segments I-VIII <bold>B</bold> dorsal view of the head, live worm <bold>C</bold> habitat.</p></caption><graphic xmlns:xlink="http://www.w3.org/1999/xlink" xlink:href="zookeys-444-059-g001.jpg" position="float" orientation="portrait" xlink:type="simple" id="oo_32441.jpg"/></fig><p>Dorsal chaetae beginning in VI onwards (Fig. <xref ref-type="fig" rid="F2">2A</xref>). Hairs (0)1–3 per bundle, 137–325 µm long, all serrate (Fig. <xref ref-type="fig" rid="F2">2B–C</xref>). Needles (0)2–3 per bundle, 80–90 µm long, distal tooth slightly longer than the proximal one (VII 3.8 µm/3.2 µm), completely pectinate with 1–2 intermediate teeth (Fig. <xref ref-type="fig" rid="F2">2D</xref>), nodulus often inconspicuous, 1/3 from the distal end (Fig. <xref ref-type="fig" rid="F3">3C</xref>). Ventral chaetae in II-V 7–8 per bundle, the rest 2–6(7) per bundle, 105–128 µm long, distal tooth longer and thinner than the proximal one (7.5 µm/5 µm), about 50% of ventral chaetae with 1–2 fine intermediate teeth (Fig. <xref ref-type="fig" rid="F2">2E–F</xref>), nodulus median or slightly distal (Fig. <xref ref-type="fig" rid="F3">3A–B</xref>). Penial chaetae 4 on each side in VI, with a simple hook, 115–155 µm long, 4.2–6.3 µm thick (Fig. <xref ref-type="fig" rid="F3">3D</xref>).</p><fig id="F2" position="float" orientation="portrait"><label>Figure 2.</label><caption><p>SEM micrographs <bold>A–F</bold> <italic><tp:taxon-name><tp:taxon-name-part taxon-name-part-type="genus">Nais</tp:taxon-name-part> <tp:taxon-name-part taxon-name-part-type="species">badia</tp:taxon-name-part></tp:taxon-name></italic> sp. n. <bold>A</bold> lateral view of anterior body <bold>B–C</bold> hairs in VIII and VI <bold>D</bold> needles in VI <bold>E–F</bold> ventral chaetae in XIII and posterior. <bold>G–L</bold> <italic><tp:taxon-name><tp:taxon-name-part taxon-name-part-type="genus">Tubifex</tp:taxon-name-part> <tp:taxon-name-part taxon-name-part-type="species">montanus</tp:taxon-name-part></tp:taxon-name></italic> <bold>G</bold> lateral view of the head <bold>H</bold> hairs in X <bold>I</bold> needles in II <bold>J–L</bold> ventral chaetae in IV, XIII and posterior. Scale bar: <bold>A</bold> 300 µm, <bold>B, D</bold> and <bold>I</bold> 5 µm, <bold>C, J</bold> and <bold>K</bold> 10 µm, <bold>E</bold> and <bold>L</bold> 20 µm, <bold>F</bold> 40 µm, <bold>G</bold> 100 µm, <bold>H</bold> 2 µm.</p></caption><graphic xmlns:xlink="http://www.w3.org/1999/xlink" xlink:href="zookeys-444-059-g002.jpg" position="float" orientation="portrait" xlink:type="simple" id="oo_32442.jpg"/></fig><fig id="F3" position="float" orientation="portrait"><label>Figure 3.</label><caption><p><italic><tp:taxon-name><tp:taxon-name-part taxon-name-part-type="genus">Nais</tp:taxon-name-part> <tp:taxon-name-part taxon-name-part-type="species">badia</tp:taxon-name-part></tp:taxon-name></italic> sp. n. <bold>A–B</bold> ventral chaetae in V and X <bold>C</bold> dorsal bifid in X <bold>D</bold> penial chaeta in VI <bold>E</bold> lateral view of male duct and spermatheca in segments V–VI. Scale bar: <bold>A–D</bold> 20 µm, <bold>E</bold> 120 µm.</p></caption><graphic xmlns:xlink="http://www.w3.org/1999/xlink" xlink:href="zookeys-444-059-g003.jpg" position="float" orientation="portrait" xlink:type="simple" id="oo_32443.jpg"/></fig><p>Pharyngeal glands in II–III. Clitellum in V–VI. Male genitalia paired in V–VI (Fig. <xref ref-type="fig" rid="F3">3E</xref>). Vasa deferentias 260–273 μm long, with prostate gland cells covering only on their posterior part, join atria subapically (Fig. <xref ref-type="fig" rid="F3">3E</xref>, vd and pr). Atrial ampullae large and ovoid, 150–160 μm long, 70–90 μm wide, ducts short and narrow (Fig. <xref ref-type="fig" rid="F3">3E</xref>, at). Spermathecal ampullae globular, length 80–100 µm, width 75–90 µm, spermathecal ducts long and narrow, length 60–70 µm, width 15–16 µm (Fig. <xref ref-type="fig" rid="F3">3E</xref>, sp).</p></tp:treatment-sec><tp:treatment-sec sec-type="Distribution"><title>Distribution.</title><p>Known only from Cuomujiri Mountain, southern Tibet of China. High mountain, wetland, hydrophytes abundant (Fig. <xref ref-type="fig" rid="F1">1C</xref>).</p></tp:treatment-sec><tp:treatment-sec sec-type="Remarks"><title>Remarks.</title><p>The presence of eyes, dorsal chaetae beginning in VI consisting of hairs and double-pronged needles, pharynx in II-III, stomach beginning in VII, coelomocytes present, spermathecae with distinct ducts, male ducts paired in V–VI, vas deferens with prostate glands joining atrium subapically, atrium without prostate, penial chaetae present with a simple hook, indicate that this new species fits the definition of <italic><tp:taxon-name><tp:taxon-name-part taxon-name-part-type="genus">Nais</tp:taxon-name-part></tp:taxon-name></italic> Müller, 1773 (<xref ref-type="bibr" rid="B16">Sperber 1948</xref>; <xref ref-type="bibr" rid="B2">Brinkhurst and Jamieson 1971</xref>).</p><p><italic><tp:taxon-name><tp:taxon-name-part taxon-name-part-type="genus">Nais</tp:taxon-name-part> <tp:taxon-name-part taxon-name-part-type="species">badia</tp:taxon-name-part></tp:taxon-name></italic> sp. n. is distinguished from congeners for having a large area of reddish brown pigment in anterior segments I-VIII, hairs all serrate, needles pectinate with 1–2 intermediate teeth, ventral chaetae with (0)1–2 fine intermediate teeth (Only visible under SEM) and wave-like movements (Table <xref ref-type="table" rid="T1">1</xref>). We are hence of the opinion that it can be described as new to science.</p><table-wrap id="T1" position="float" orientation="portrait"><label>Table 1.</label><caption><p>Comparison of <italic><tp:taxon-name><tp:taxon-name-part taxon-name-part-type="genus">Nais</tp:taxon-name-part> <tp:taxon-name-part taxon-name-part-type="species">badia</tp:taxon-name-part></tp:taxon-name></italic> sp. n. with allied species.</p></caption><table rules="all"><tbody><tr><th rowspan="1" colspan="2">Species</th><th rowspan="1" colspan="1"><italic><tp:taxon-name><tp:taxon-name-part taxon-name-part-type="genus">Nais</tp:taxon-name-part> <tp:taxon-name-part taxon-name-part-type="species">badia</tp:taxon-name-part></tp:taxon-name></italic> sp. n.</th><th rowspan="1" colspan="1"><italic><tp:taxon-name><tp:taxon-name-part taxon-name-part-type="genus">Nais</tp:taxon-name-part> <tp:taxon-name-part taxon-name-part-type="species">africana</tp:taxon-name-part></tp:taxon-name></italic></th><th rowspan="1" colspan="1"><italic><tp:taxon-name><tp:taxon-name-part taxon-name-part-type="genus">Nais</tp:taxon-name-part> <tp:taxon-name-part taxon-name-part-type="species">elinguis</tp:taxon-name-part></tp:taxon-name></italic></th><th rowspan="1" colspan="1"><italic><tp:taxon-name><tp:taxon-name-part taxon-name-part-type="genus">Nais</tp:taxon-name-part> <tp:taxon-name-part taxon-name-part-type="species">communis</tp:taxon-name-part></tp:taxon-name></italic></th><th rowspan="1" colspan="1"><italic><tp:taxon-name><tp:taxon-name-part taxon-name-part-type="genus">Nais</tp:taxon-name-part> <tp:taxon-name-part taxon-name-part-type="species">variabilis</tp:taxon-name-part></tp:taxon-name></italic></th><th rowspan="1" colspan="1"><italic><tp:taxon-name><tp:taxon-name-part taxon-name-part-type="genus">Nais</tp:taxon-name-part> <tp:taxon-name-part taxon-name-part-type="species">pardalis</tp:taxon-name-part></tp:taxon-name></italic></th><th rowspan="1" colspan="1"><italic><tp:taxon-name><tp:taxon-name-part taxon-name-part-type="genus">Nais</tp:taxon-name-part> <tp:taxon-name-part taxon-name-part-type="species">bretscheri</tp:taxon-name-part></tp:taxon-name></italic></th></tr><tr><td rowspan="1" colspan="2">Pigment</td><td rowspan="1" colspan="1">Reddish brown in I-VIII</td><td rowspan="1" colspan="1">-</td><td rowspan="1" colspan="1">Anterior end reddish brown</td><td rowspan="1" colspan="1">Brown in I-V</td><td rowspan="1" colspan="1">Pigment in I-V or absent</td><td rowspan="1" colspan="1">Brown anteriorly</td><td rowspan="1" colspan="1">Anterior end heavily pigmented</td></tr><tr><td rowspan="1" colspan="2">Stomach</td><td rowspan="1" colspan="1">Dilatation sudden</td><td rowspan="1" colspan="1">-</td><td rowspan="1" colspan="1">Dilatation gradual</td><td rowspan="1" colspan="1">Dilatation gradual</td><td rowspan="1" colspan="1">Dilatation sudden</td><td rowspan="1" colspan="1">Dilatation sudden, with elongated cells</td><td rowspan="1" colspan="1">Dilatation gradual</td></tr><tr><td rowspan="1" colspan="2">Swimming</td><td rowspan="1" colspan="1">Wave-like movements</td><td rowspan="1" colspan="1">-</td><td rowspan="1" colspan="1">Lateral movements</td><td rowspan="1" colspan="1">No swimming</td><td rowspan="1" colspan="1">Spiral movements</td><td rowspan="1" colspan="1">Spiral movements</td><td rowspan="1" colspan="1">Spiral movements</td></tr><tr><td rowspan="1" colspan="2">Penial chaetae</td><td rowspan="1" colspan="1">4</td><td rowspan="1" colspan="1">Present</td><td rowspan="1" colspan="1">4–5</td><td rowspan="1" colspan="1">2–3</td><td rowspan="1" colspan="1">2–3</td><td rowspan="1" colspan="1">3</td><td rowspan="1" colspan="1">2</td></tr><tr><td rowspan="2" colspan="1">Ventral chaetae</td><td rowspan="1" colspan="1">Number</td><td rowspan="1" colspan="1">3–8</td><td rowspan="1" colspan="1">3–4</td><td rowspan="1" colspan="1">2–5</td><td rowspan="1" colspan="1">2–6</td><td rowspan="1" colspan="1">2–7</td><td rowspan="1" colspan="1">1–5</td><td rowspan="1" colspan="1">1–7</td></tr><tr><td rowspan="1" colspan="1">II-V &amp; rest</td><td rowspan="1" colspan="1">Similar</td><td rowspan="1" colspan="1">Different</td><td rowspan="1" colspan="1">Similar</td><td rowspan="1" colspan="1">Similar</td><td rowspan="1" colspan="1">Different</td><td rowspan="1" colspan="1">Different</td><td rowspan="1" colspan="1">Different</td></tr><tr><td rowspan="1" colspan="2">Hairs</td><td rowspan="1" colspan="1">1–3, serrate</td><td rowspan="1" colspan="1">1–2</td><td rowspan="1" colspan="1">1–3</td><td rowspan="1" colspan="1">1–2</td><td rowspan="1" colspan="1">1–2</td><td rowspan="1" colspan="1">1–2</td><td rowspan="1" colspan="1">1–2</td></tr><tr><td rowspan="2" colspan="1">Needles</td><td rowspan="1" colspan="1">Number</td><td rowspan="1" colspan="1">2–3, pectinate</td><td rowspan="1" colspan="1">1–2, pectinate</td><td rowspan="1" colspan="1">1–3</td><td rowspan="1" colspan="1">1–2</td><td rowspan="1" colspan="1">1–2</td><td rowspan="1" colspan="1">1–2</td><td rowspan="1" colspan="1">1–2</td></tr><tr><td rowspan="1" colspan="1">Shape</td><td rowspan="1" colspan="1"><graphic xmlns:xlink="http://www.w3.org/1999/xlink" xlink:href="zookeys-444-059-i001.jpg" position="float" orientation="portrait" xlink:type="simple"/></td><td rowspan="1" colspan="1"><graphic xmlns:xlink="http://www.w3.org/1999/xlink" xlink:href="zookeys-444-059-i002.jpg" position="float" orientation="portrait" xlink:type="simple"/></td><td rowspan="1" colspan="1"><graphic xmlns:xlink="http://www.w3.org/1999/xlink" xlink:href="zookeys-444-059-i003.jpg" position="float" orientation="portrait" xlink:type="simple"/></td><td rowspan="1" colspan="1"><graphic xmlns:xlink="http://www.w3.org/1999/xlink" xlink:href="zookeys-444-059-i004.jpg" position="float" orientation="portrait" xlink:type="simple"/></td><td rowspan="1" colspan="1"><graphic xmlns:xlink="http://www.w3.org/1999/xlink" xlink:href="zookeys-444-059-i005.jpg" position="float" orientation="portrait" xlink:type="simple"/></td><td rowspan="1" colspan="1"><graphic xmlns:xlink="http://www.w3.org/1999/xlink" xlink:href="zookeys-444-059-i006.jpg" position="float" orientation="portrait" xlink:type="simple"/></td><td rowspan="1" colspan="1"><graphic xmlns:xlink="http://www.w3.org/1999/xlink" xlink:href="zookeys-444-059-i007.jpg" position="float" orientation="portrait" xlink:type="simple"/></td></tr><tr><td rowspan="1" colspan="2">Spermathecae</td><td rowspan="1" colspan="1">Roundish, duct long and narrow</td><td rowspan="1" colspan="1">-</td><td rowspan="1" colspan="1">Large and elongated, duct long and narrow</td><td rowspan="1" colspan="1">Large, duct narrow</td><td rowspan="1" colspan="1">Ovoid, duct strong and dilated</td><td rowspan="1" colspan="1">Ovoid, duct well defined with a distal dwelling</td><td rowspan="1" colspan="1">Duct not dilated</td></tr><tr><td rowspan="2" colspan="1">Male ducts</td><td rowspan="1" colspan="1">Vasa deferentia</td><td rowspan="1" colspan="1">Surrounded by abundant gland cells only on their posterior part</td><td rowspan="1" colspan="1">-</td><td rowspan="1" colspan="1">Completely surrounded by abundant gland cells</td><td rowspan="1" colspan="1">Thick with prostate on their posterior part</td><td rowspan="1" colspan="1">Surrounded by strong gland cells on their posterior part</td><td rowspan="1" colspan="1">Surrounded by prostate gland cells in front of the atria</td><td rowspan="1" colspan="1">With prostate glands</td></tr><tr><td rowspan="1" colspan="1">Atria</td><td rowspan="1" colspan="1">Pear-shaped, duct short and narrow</td><td rowspan="1" colspan="1">-</td><td rowspan="1" colspan="1">Globular, duct long and wide, well defined</td><td rowspan="1" colspan="1">Roundish, as long as duct</td><td rowspan="1" colspan="1">Pear-shaped, duct short and narrow or swollen</td><td rowspan="1" colspan="1">Pear-shaped, duct poorly defined and narrow</td><td rowspan="1" colspan="1">Globular</td></tr><tr><td rowspan="1" colspan="2">Distribution</td><td rowspan="1" colspan="1">Southern Tibet, China</td><td rowspan="1" colspan="1">Skoonspruit, Transvaal</td><td rowspan="1" colspan="1">Cosmopolitan</td><td rowspan="1" colspan="1">Cosmopolitan</td><td rowspan="1" colspan="1">Cosmopolitan</td><td rowspan="1" colspan="1">Cosmopolitan</td><td rowspan="1" colspan="1">Cosmopolitan</td></tr><tr><td rowspan="1" colspan="2">References</td><td rowspan="1" colspan="1">Present research</td><td rowspan="1" colspan="1"><xref ref-type="bibr" rid="B1">Brinkhurst 1966</xref></td><td rowspan="1" colspan="5"><xref ref-type="bibr" rid="B16">Sperber 1948</xref>; <xref ref-type="bibr" rid="B2">Brinkhurst and Jamieson 1971</xref>; <xref ref-type="bibr" rid="B15">Semernoy 2004</xref></td></tr></tbody></table></table-wrap><p>This new species is similar to <italic><tp:taxon-name><tp:taxon-name-part taxon-name-part-type="genus">Nais</tp:taxon-name-part> <tp:taxon-name-part taxon-name-part-type="species">africana</tp:taxon-name-part></tp:taxon-name></italic> Brinkhurst, 1966 for having pectinate needles, but differs from it by its ventral chaetae in II-V differing from the rest, although the position of <italic><tp:taxon-name><tp:taxon-name-part taxon-name-part-type="genus">Nais</tp:taxon-name-part> <tp:taxon-name-part taxon-name-part-type="species">africana</tp:taxon-name-part></tp:taxon-name></italic> in the genus is regarded as uncertain due to a lack of detailed examination of live worms and sectioned materials (<xref ref-type="bibr" rid="B1">Brinkhurst 1966</xref>). <italic><tp:taxon-name><tp:taxon-name-part taxon-name-part-type="genus">Nais</tp:taxon-name-part> <tp:taxon-name-part taxon-name-part-type="species">elinguis</tp:taxon-name-part></tp:taxon-name></italic> resembles the new species on the needles and simple pointed penial chaetae, but its long and wide atrial duct, slow stomach dilatations and the vas deferens which is completely surrounded by abundant prostate gland cells are significantly different from the new species. With regard to the vas deferens completely surrounded by prostate gland cells on their posterior part, this new species is similar to <italic><tp:taxon-name><tp:taxon-name-part taxon-name-part-type="genus">Nais</tp:taxon-name-part> <tp:taxon-name-part taxon-name-part-type="species">communis</tp:taxon-name-part></tp:taxon-name></italic>, <italic><tp:taxon-name><tp:taxon-name-part taxon-name-part-type="genus">Nais</tp:taxon-name-part> <tp:taxon-name-part taxon-name-part-type="species">variabilis</tp:taxon-name-part></tp:taxon-name></italic> and <italic><tp:taxon-name><tp:taxon-name-part taxon-name-part-type="genus">Nais</tp:taxon-name-part> <tp:taxon-name-part taxon-name-part-type="species">pardalis</tp:taxon-name-part></tp:taxon-name></italic>. However, some characteristic features of these species distinguish them from the new species. <italic><tp:taxon-name><tp:taxon-name-part taxon-name-part-type="genus">Nais</tp:taxon-name-part> <tp:taxon-name-part taxon-name-part-type="species">communis</tp:taxon-name-part></tp:taxon-name></italic> eyes are generally absent, stomach dilatations are slow and the atrium is as long as the duct. <italic><tp:taxon-name><tp:taxon-name-part taxon-name-part-type="genus">Nais</tp:taxon-name-part> <tp:taxon-name-part taxon-name-part-type="species">variabilis</tp:taxon-name-part></tp:taxon-name></italic>, <italic><tp:taxon-name><tp:taxon-name-part taxon-name-part-type="genus">Nais</tp:taxon-name-part> <tp:taxon-name-part taxon-name-part-type="species">pardalis</tp:taxon-name-part></tp:taxon-name></italic> and <italic><tp:taxon-name><tp:taxon-name-part taxon-name-part-type="genus">Nais</tp:taxon-name-part> <tp:taxon-name-part taxon-name-part-type="species">bretscheri</tp:taxon-name-part></tp:taxon-name></italic> all have the ventral chaetae in II-V that differ from the remaining segments. <italic><tp:taxon-name><tp:taxon-name-part taxon-name-part-type="genus">Nais</tp:taxon-name-part> <tp:taxon-name-part taxon-name-part-type="species">pardalis</tp:taxon-name-part></tp:taxon-name></italic> the stomach has obvious elongated cells. <italic><tp:taxon-name><tp:taxon-name-part taxon-name-part-type="genus">Nais</tp:taxon-name-part> <tp:taxon-name-part taxon-name-part-type="species">bretscheri</tp:taxon-name-part></tp:taxon-name></italic> the ventral chaetae have typical giant chaetae.</p></tp:treatment-sec><ref-list><ref id="B1"><mixed-citation xmlns:xlink="http://www.w3.org/1999/xlink" xlink:type="simple"><person-group><name name-style="western"><surname>Brinkhurst</surname><given-names>RO</given-names></name></person-group> (<year>1966</year>) <article-title>A contribution towards a revision of the aquatic <tp:taxon-name><tp:taxon-name-part taxon-name-part-type="subclass">Oligochaeta</tp:taxon-name-part></tp:taxon-name> of Africa.</article-title><source>Zoologica Africana</source><volume>2</volume>: <fpage>131</fpage>–<lpage>166</lpage>.</mixed-citation></ref><ref id="B16"><mixed-citation xmlns:xlink="http://www.w3.org/1999/xlink" xlink:type="simple"><person-group><name name-style="western"><surname>Sperber</surname><given-names>C</given-names></name></person-group> (<year>1948</year>) <article-title>A taxonomical study of the <tp:taxon-name><tp:taxon-name-part taxon-name-part-type="family">Naididae</tp:taxon-name-part></tp:taxon-name>.</article-title><source>Zoologiska Bidrag Uppsala</source><volume>28</volume>: <fpage>1</fpage>–<lpage>296</lpage>.</mixed-citation></ref><ref id="B2"><mixed-citation xmlns:xlink="http://www.w3.org/1999/xlink" xlink:type="simple"><person-group><name name-style="western"><surname>Brinkhurst</surname><given-names>RO</given-names></name><name name-style="western"><surname>Jamieson</surname><given-names>BGM</given-names></name></person-group> (<year>1971</year>) <source>Aquatic <tp:taxon-name><tp:taxon-name-part taxon-name-part-type="subclass">Oligochaeta</tp:taxon-name-part></tp:taxon-name> of the World.</source><publisher-name>Oliver and Boyd</publisher-name>, <publisher-loc>Edinburgh</publisher-loc>, <size units="page">860 pp</size>.</mixed-citation></ref><ref id="B15"><mixed-citation xmlns:xlink="http://www.w3.org/1999/xlink" xlink:type="simple"><person-group><name name-style="western"><surname>Semernoy</surname><given-names>VP</given-names></name></person-group> (<year>2004</year>) <source><tp:taxon-name><tp:taxon-name-part taxon-name-part-type="subclass">Oligochaeta</tp:taxon-name-part></tp:taxon-name> of Lake Baikal.</source><publisher-name>Nauka</publisher-name>, <publisher-loc>Novosibirsk</publisher-loc>, <size units="page">528 pp</size>. <comment>[in Russian]</comment></mixed-citation></ref></ref-list></tp:taxon-treatment>
