# Supplementary material for: Two species of Naididae (Annelida, Clitellata) from southern Tibet, China
Source: Zookeys. 2014 Oct 7;(444):59–68. doi: 10.3897/zookeys.444.8285 (PMC4205732; doi:10.3897/zookeys.444.8285)
Supplement: XML Treatment for Tubifex montanus [file zookeys.444.8285-treatment2.xml]

<!DOCTYPE tp:taxon-treatment
  PUBLIC "-//TaxonX//DTD Taxonomic Treatment Publishing DTD v0 20100105//EN" "tax-treatment-NSO.dtd">
<tp:taxon-treatment xmlns:tp="http://www.plazi.org/taxpub"><tp:treatment-meta><kwd-group><label>Taxon classification</label><kwd><named-content content-type="kingdom">Animalia</named-content></kwd><kwd><named-content content-type="order">Haplotaxida</named-content></kwd><kwd><named-content content-type="family">Naididae</named-content></kwd></kwd-group><mixed-citation publication-type="journal"><person-group><name><surname>Peng</surname><given-names>Yu</given-names></name><name><surname>Wang</surname><given-names>Hongzhu</given-names></name><name><surname>Cui</surname><given-names>Yongde</given-names></name></person-group><article-title>Two species of <tp:taxon-name><tp:taxon-name-part taxon-name-part-type="family">Naididae</tp:taxon-name-part></tp:taxon-name> (<tp:taxon-name><tp:taxon-name-part taxon-name-part-type="phylum">Annelida</tp:taxon-name-part></tp:taxon-name>, <tp:taxon-name><tp:taxon-name-part taxon-name-part-type="class">Clitellata</tp:taxon-name-part></tp:taxon-name>) from southern Tibet, China</article-title><source>Zookeys</source><day>7</day><month>10</month><year>2014</year><volume>2014</volume><issue>444</issue><fpage>59</fpage><lpage>68</lpage><pub-id pub-id-type="doi">10.3897/zookeys.444.8285</pub-id></mixed-citation></tp:treatment-meta><tp:nomenclature><tp:taxon-name>
                                <tp:taxon-name-part taxon-name-part-type="genus">Tubifex</tp:taxon-name-part>
                                <tp:taxon-name-part taxon-name-part-type="species">montanus</tp:taxon-name-part>
                            </tp:taxon-name><tp:taxon-authority>Kowalewski, 1919</tp:taxon-authority><xref ref-type="fig" rid="F2">Figs 2</xref><xref ref-type="fig" rid="F4">, 4</xref><xref ref-type="table" rid="T2">; Table 2</xref><!--PageBreak--><!--PageBreak--><!--PageBreak--><!--PageBreak--><!--PageBreak--><tp:nomenclature-citation-list><tp:nomenclature-citation><tp:taxon-name><tp:taxon-name-part taxon-name-part-type="genus">Tubifex</tp:taxon-name-part> <tp:taxon-name-part taxon-name-part-type="species">montanus</tp:taxon-name-part></tp:taxon-name><comment> Kowalewski: <xref ref-type="bibr" rid="B9">Hrabě 1939</xref>, <xref ref-type="bibr" rid="B10">1981</xref>; <xref ref-type="bibr" rid="B2">Brinkhurst and Jamieson 1971</xref>.</comment></tp:nomenclature-citation></tp:nomenclature-citation-list></tp:nomenclature><tp:treatment-sec sec-type="Examined material"><title>Examined material.</title><p>IHB XZ20130630g-i, 2 whole-mounted mature specimens although only 1 specimen has male ducts that can be observed and measured, 1 specimen is used for scanning electron microscopy. Wetland in Cuomujiri Mountain (<named-content xmlns:xlink="http://www.w3.org/1999/xlink" content-type="dwc:verbatimCoordinates" xlink:type="simple">29°47'46"N, 94°24'53"E</named-content>) of southern Tibet, China. 30 June 2013, collected by H.Z. Wang, Y.D. Cui, Y.J. He and Y. Peng.</p></tp:treatment-sec><tp:treatment-sec sec-type="Description"><title>Description.</title><p>Length 10–12 mm, width at XI 0.4–0.7 mm. Segments 41–56. Prostomium obtuse. Clitellum inconspicuous. No coelomocytes.</p><p>Dorsal chaetae (0)1–3 hairs and 1–3 needles per bundle. Hairs smooth (Fig. <xref ref-type="fig" rid="F2">2H–I</xref>), 180–463 µm long. Needles almost palmate (3–11 teeth or more, Fig. <xref ref-type="fig" rid="F2">2I</xref> and Fig. <xref ref-type="fig" rid="F4">4D</xref>), 40–100 µm long, two short outer teeth nearly equal (7.5 µm/7.5 µm). Ventral chaetae 60–100 µm long with (0)1–2 fine intermediate teeth partly (Fig. <xref ref-type="fig" rid="F2">2J–L</xref> and Fig. <xref ref-type="fig" rid="F4">4A–C</xref>), anteriorly 3–4 per bundle with upper tooth slightly thinner than and nearly 2–3 times as long as the lower (7.5 µm/3 µm), in midbody 1–2 per bundle with two nearly equal teeth (5 µm/5 µm), posteriorly 1–2 per bundle with upper tooth nearly 2 to 3 times as long as the lower (5 µm/2 µm). Ventral chaetae in XI present but unmodified.</p><p>Pharyngeal glands in II–V. Chloragogen cells beginning in VI onwards. Male ducts paired in X-XI (Fig. <xref ref-type="fig" rid="F4">4F</xref>). Vas deferens 722 µm long or more, nearly 2.2 times longer than the atrium, uniform and forming numerous loops in XI, ciliated throughout and entering narrow atrium subapically (Fig. <xref ref-type="fig" rid="F4">4F</xref>, vd). Atrium pear-shaped, with quite long ejaculatory duct, and gradually becomes narrower toward the ectal end, 343 µm long (Fig. <xref ref-type="fig" rid="F4">4F</xref>, at). Large compact prostate gland empties into the atrial ampulla near the sperm duct outlet, 137 µm long, 83 µm wide (Fig. <xref ref-type="fig" rid="F4">4F</xref>, pr). Penis cylindrical, 132 µm long, surrounded by a cuticularized, funnel-like penial sheath (Fig. <xref ref-type="fig" rid="F4">4E</xref>), 172 µm long and 71 µm wide at the ental end. Spermatheca absent. Testes paired in X. Ovaries paired in XI.</p><fig id="F4" position="float" orientation="portrait"><label>Figure 4.</label><caption><p><italic><tp:taxon-name><tp:taxon-name-part taxon-name-part-type="genus">Tubifex</tp:taxon-name-part> <tp:taxon-name-part taxon-name-part-type="species">montanus</tp:taxon-name-part></tp:taxon-name></italic> <bold>A–C</bold> ventral chaetae in II, XVIII and XXIX <bold>D</bold> dorsal chaetae in VI <bold>E</bold> penial sheath <bold>F</bold> lateral view of male duct in segments X–XI. Scale bar: <bold>A–D</bold> 20 µm, <bold>E</bold> 80 µm, <bold>F</bold> 160 µm.</p></caption><graphic xmlns:xlink="http://www.w3.org/1999/xlink" xlink:href="zookeys-444-059-g004.jpg" position="float" orientation="portrait" xlink:type="simple" id="oo_32444.jpg"/></fig></tp:treatment-sec><tp:treatment-sec sec-type="Distribution"><title>Distribution.</title><p>Cuomojiri Mountain, southern Tibet of China. A wetland with abundant hydrophytes. Tatra Mountains, Europe (<xref ref-type="bibr" rid="B9">Hrabě 1939</xref>; <xref ref-type="bibr" rid="B2">Brinkhurst and Jamieson 1971</xref>).</p></tp:treatment-sec><tp:treatment-sec sec-type="Remarks"><title>Remarks.</title><p>According to the characteristics of a long vas deferens entering pear-shaped atrium subapically, large compact prostate gland with stalk-like attachments <!--PageBreak--><!--PageBreak-->to atrium and penis with funnel-like penial sheath, the species fits the definition of <italic><tp:taxon-name><tp:taxon-name-part taxon-name-part-type="genus">Tubifex</tp:taxon-name-part></tp:taxon-name></italic> Lamarck, 1816 (<xref ref-type="bibr" rid="B2">Brinkhurst and Jamieson 1971</xref>).</p><p>The new material resembles <italic><tp:taxon-name><tp:taxon-name-part taxon-name-part-type="genus">Tubifex</tp:taxon-name-part> <tp:taxon-name-part taxon-name-part-type="species">montanus</tp:taxon-name-part></tp:taxon-name></italic> Kowalewski, 1919 in absence of spermathecae, vas deferens nearly of a similar length with cilia throughout, pear-shaped atrium with quite long ejaculatory duct gradually becoming narrower toward the ectal end, large compact prostate gland empting into the atrial ampullae near the sperm duct outlet, cylindrical penis, surrounded by cuticularized and funnel-like penial sheath, and nearly the same type of dorsal ventral chaetae (Table <xref ref-type="table" rid="T2">2</xref>).</p><table-wrap id="T2" position="float" orientation="portrait"><label>Table 2.</label><caption><p>Comparison of <italic><tp:taxon-name><tp:taxon-name-part taxon-name-part-type="genus">Tubifex</tp:taxon-name-part> <tp:taxon-name-part taxon-name-part-type="species">montanus</tp:taxon-name-part></tp:taxon-name></italic> from Tibet and Europe.</p></caption><table rules="all"><tbody><tr><th rowspan="1" colspan="2">Regions</th><th rowspan="1" colspan="1">Tibet</th><th rowspan="1" colspan="1">Europe</th></tr><tr><td rowspan="1" colspan="2">Body length (mm)</td><td rowspan="1" colspan="1">10–12</td><td rowspan="1" colspan="1">8 to 12</td></tr><tr><td rowspan="1" colspan="2">Body width (mm)</td><td rowspan="1" colspan="1">0.4–0.7</td><td rowspan="1" colspan="1">0.7</td></tr><tr><td rowspan="1" colspan="2">Segment number</td><td rowspan="1" colspan="1">41–56</td><td rowspan="1" colspan="1">40 to 50</td></tr><tr><td rowspan="1" colspan="2">Chaetae</td><td rowspan="1" colspan="1">Hairs smooth (1–3), needles palmate (1–3), ventral chaetae serrate partly (1–4)</td><td rowspan="1" colspan="1">Hairs hispid (2–3), needles palmate (2–3), ventral chaetae serrate (3–5)</td></tr><tr><td rowspan="4" colspan="1">Male ducts</td><td rowspan="1" colspan="1">Vasa deferentia</td><td rowspan="1" colspan="1">Ciliated along entire length, all one width, entering narrow atrium subapically, nearly 2.2 times longer than the atrium.</td><td rowspan="1" colspan="1">Ciliated along entire length, all one width, entering narrow atrium apically, nearly 1.5 times longer than the atrium.</td></tr><tr><td rowspan="1" colspan="1">Atria</td><td rowspan="1" colspan="1">Pear-shaped</td><td rowspan="1" colspan="1">Asymmetrical, pear-shaped</td></tr><tr><td rowspan="1" colspan="1">Prostate glands</td><td rowspan="1" colspan="1">Large compact prostate with stalk-like attachments to atrial ampulla near sperm duct outlet</td><td rowspan="1" colspan="1">Large compact prostate empties into the atrial ampulla near sperm duct outlet</td></tr><tr><td rowspan="1" colspan="1">Penial sheaths</td><td rowspan="1" colspan="1">Funnel-like, cuticular tube</td><td rowspan="1" colspan="1">Conical, somewhat bent cuticular tube</td></tr><tr><td rowspan="1" colspan="2">Drawing</td><td rowspan="1" colspan="1"><graphic xmlns:xlink="http://www.w3.org/1999/xlink" xlink:href="zookeys-444-059-i008.jpg" position="float" orientation="portrait" xlink:type="simple"/><graphic xmlns:xlink="http://www.w3.org/1999/xlink" xlink:href="zookeys-444-059-i009.jpg" position="float" orientation="portrait" xlink:type="simple"/></td><td rowspan="1" colspan="1"><graphic xmlns:xlink="http://www.w3.org/1999/xlink" xlink:href="zookeys-444-059-i010.jpg" position="float" orientation="portrait" xlink:type="simple"/><graphic xmlns:xlink="http://www.w3.org/1999/xlink" xlink:href="zookeys-444-059-i011.jpg" position="float" orientation="portrait" xlink:type="simple"/></td></tr><tr><td rowspan="1" colspan="2">Spermathecae</td><td rowspan="1" colspan="1">Absent</td><td rowspan="1" colspan="1">Absent</td></tr><tr><td rowspan="1" colspan="2">Distribution</td><td rowspan="1" colspan="1">Cuomujiri Mountain, southern Tibet, China</td><td rowspan="1" colspan="1">Tatra Mountains, Europe</td></tr><tr><td rowspan="1" colspan="2">References</td><td rowspan="1" colspan="1">Present research</td><td rowspan="1" colspan="1"><xref ref-type="bibr" rid="B9">Hrabě 1939</xref>, <xref ref-type="bibr" rid="B10">1981</xref>; <xref ref-type="bibr" rid="B2">Brinkhurst and Jamieson 1971</xref></td></tr></tbody></table></table-wrap><p>However, the new material differs slightly from the description by <xref ref-type="bibr" rid="B9">Hrabě (1939</xref>, <xref ref-type="bibr" rid="B10">1981</xref>) by having the vas deferens entering the atrium subapically, straight penis sheath with ental end wider and smooth hair chaetae.</p></tp:treatment-sec><tp:treatment-sec><!--Section generated to contain objects referenced in tp:taxon-treatment.--><fig id="F2" position="float" orientation="portrait"><label>Figure 2.</label><caption><p>SEM micrographs <bold>A–F</bold> <italic><tp:taxon-name><tp:taxon-name-part taxon-name-part-type="genus">Nais</tp:taxon-name-part> <tp:taxon-name-part taxon-name-part-type="species">badia</tp:taxon-name-part></tp:taxon-name></italic> sp. n. <bold>A</bold> lateral view of anterior body <bold>B–C</bold> hairs in VIII and VI <bold>D</bold> needles in VI <bold>E–F</bold> ventral chaetae in XIII and posterior. <bold>G–L</bold> <italic><tp:taxon-name><tp:taxon-name-part taxon-name-part-type="genus">Tubifex</tp:taxon-name-part> <tp:taxon-name-part taxon-name-part-type="species">montanus</tp:taxon-name-part></tp:taxon-name></italic> <bold>G</bold> lateral view of the head <bold>H</bold> hairs in X <bold>I</bold> needles in II <bold>J–L</bold> ventral chaetae in IV, XIII and posterior. Scale bar: <bold>A</bold> 300 µm, <bold>B, D</bold> and <bold>I</bold> 5 µm, <bold>C, J</bold> and <bold>K</bold> 10 µm, <bold>E</bold> and <bold>L</bold> 20 µm, <bold>F</bold> 40 µm, <bold>G</bold> 100 µm, <bold>H</bold> 2 µm.</p></caption><graphic xmlns:xlink="http://www.w3.org/1999/xlink" xlink:href="zookeys-444-059-g002.jpg" position="float" orientation="portrait" xlink:type="simple" id="oo_32442.jpg"/></fig></tp:treatment-sec><ref-list><ref id="B9"><mixed-citation xmlns:xlink="http://www.w3.org/1999/xlink" xlink:type="simple"><person-group><name name-style="western"><surname>Hrabě</surname><given-names>S</given-names></name></person-group> (<year>1939</year>) <article-title>Oligochètes aquatiques des Hautes Tatras.</article-title><source>Věstnik. Československé Zoologické Společnosti</source><volume>6/7</volume>: <fpage>209</fpage>–<lpage>236</lpage>.</mixed-citation></ref><ref id="B10"><mixed-citation xmlns:xlink="http://www.w3.org/1999/xlink" xlink:type="simple"><person-group><name name-style="western"><surname>Hrabĕ</surname><given-names>S</given-names></name></person-group> (<year>1981</year>) <article-title>Vodní máloštĕtinatci (<tp:taxon-name><tp:taxon-name-part taxon-name-part-type="subclass">Oligochaeta</tp:taxon-name-part></tp:taxon-name>) Československa.</article-title><source>Acta Universitatis <tp:taxon-name><tp:taxon-name-part taxon-name-part-type="subfamily">Carolinae</tp:taxon-name-part></tp:taxon-name> Biologica</source><volume>1979</volume>: <fpage>1</fpage>–<lpage>167</lpage>.</mixed-citation></ref><ref id="B2"><mixed-citation xmlns:xlink="http://www.w3.org/1999/xlink" xlink:type="simple"><person-group><name name-style="western"><surname>Brinkhurst</surname><given-names>RO</given-names></name><name name-style="western"><surname>Jamieson</surname><given-names>BGM</given-names></name></person-group> (<year>1971</year>) <source>Aquatic <tp:taxon-name><tp:taxon-name-part taxon-name-part-type="subclass">Oligochaeta</tp:taxon-name-part></tp:taxon-name> of the World.</source><publisher-name>Oliver and Boyd</publisher-name>, <publisher-loc>Edinburgh</publisher-loc>, <size units="page">860 pp</size>.</mixed-citation></ref></ref-list></tp:taxon-treatment>
